# Supplementary material for: Unravelling Different Water Management Strategies in Three Olive Cultivars: The Role of Osmoprotectants, Proteins, and Wood Properties
Source: Int J Mol Sci. 2024 Oct 15;25(20):11059. doi: 10.3390/ijms252011059 (PMC11507519; doi:10.3390/ijms252011059)
Supplement: Supplementary file 1 [file ijms-25-11059-s001.zip]

Archive with 1 entries (1 files):
- ijms-3218171-supplementary.pdf
